# Supplementary material for: Oligomeric Proanthocyanidins Reverse Lenvatinib Resistance in Hepatocellular Carcinoma Through ITGA3-Mediated Pathway
Source: Pharmaceuticals (Basel). 2025 Sep 12;18(9):1361. doi: 10.3390/ph18091361 (PMC12472469; doi:10.3390/ph18091361)
Supplement: Supplementary file 1 [file pharmaceuticals-18-01361-s001.zip]

Archive with 1 entries (1 files):
- pharmaceuticals-3830018-supplementary.pdf
